# Supplementary material for: Establishment of an Inactivation Method for Ebola Virus and SARS-CoV-2 Suitable for Downstream Sequencing of Low Cell Numbers
Source: Pathogens. 2023 Feb 17;12(2):342. doi: 10.3390/pathogens12020342 (PMC9958562; doi:10.3390/pathogens12020342)
Supplement: Supplementary file 1 [file pathogens-12-00342-s001.zip]

Archive with 1 entries (1 files):
- pathogens-2133226-supplementary.pdf
